# Supplementary material for: Adaptive Mutations and Replacements of Virulence Traits in the Escherichia coli O104:H4 Outbreak Population
Source: PLoS One. 2013 May 10;8(5):e63027. doi: 10.1371/journal.pone.0063027 (PMC3651199; doi:10.1371/journal.pone.0063027)
Supplement: Dataset S1 — (XLS) [file pone.0063027.s004.xls]

## Sheet: Sheet1
Dataset S1: Genes present in the regions present in TY2482, but missing in 55989
Location/name	Start	End	Strand	Locus tag	Annotation
293628 -> 306568
1	294234	294386	1	TY248202550	hypothetical protein [SS_046]-
1	294453	294611	-1	TY248202560	--
1	294952	295503	-1	TY248202570	Resolvase transposon Tn21 [EC_UMN026]-
1	297178	297360	1	TY248202580	conserved hypothetical protein [EC_APEC_O1]-
1	297508	298176	1	TY248202590	hypothetical protein [EC_APEC_O1]-
1	298186	298455	1	TY248202600	--
1	298553	298936	1	TY248202610	hypothetical protein [EC_APEC_O1]-
1	298994	299197	1	TY248202620	--
1	299197	299496	1	TY248202630	--
1	300487	300684	1	TY248202640	--
1	300689	301072	1	TY248202650	--
1	301087	302118	1	TY248202660	--
1	302270	302467	1	TY248202670	--
1	302502	304343	1	TY248202680	conserved hypothetical protein [EC_APEC_O1]-
1	304391	305068	1	TY248202690	hypothetical protein [EC_APEC_O1]-
1	305149	306426	-1	TY248202700	Integrase (modular protein) [EC_APEC_O1]-
1133832 -> 1194854
2	1133848	1135158	-1	TY248210350	phage integrase [EC_O157_H7_EDL933]-
2	1135211	1135495	-1	TY248210360	putative excisionase [EC_O157_H7_EDL933]-
2	1135541	1135792	-1	TY248210370	conserved hypothetical protein from phage origin [SD_1_197]-
2	1135780	1136013	-1	TY248210380	conserved hypothetical protein [EC_O157_H7_Sakai]-
2	1136157	1136510	-1	TY248210390	--
2	1136546	1136758	-1	TY248210400	conserved hypothetical protein [EC_55989]-
2	1136718	1137344	-1	TY248210410	putative adenine methylase from phage origin [EC_IAI39]-
2	1137341	1137772	-1	TY248210420	--
2	1137828	1138466	-1	TY248210430	Putative phage anti-repressor protein [EC_IAI39]-
2	1138822	1139718	-1	TY248210440	conserved hypothetical protein from phage origin [EC_IAI39]-
2	1139721	1139912	-1	TY248210450	fragment of conserved hypothetical protein (partial) [EC_O157_H7_EDL933]-
2	1139914	1140321	-1	TY248210460	conserved hypothetical protein [EC_IAI1]-
2	1140318	1141043	-1	TY248210470	conserved hypothetical protein; Eae-like protein [EC_ED1a]-
2	1141194	1141589	-1	TY248210480	conserved hypothetical protein [EC_O157_H7_Sakai]-
2	1141666	1142487	-1	TY248210490	conserved hypothetical protein [EF_35469T]-
2	1142551	1142898	-1	TY248210500	conserved hypothetical protein; CPS-53 (KpLE1) prophage [EC_APEC_O1]-
2	1142973	1143560	-1	TY248210510	--
2	1143560	1144249	-1	TY248210520	exonuclease from phage origin [EC_UMN026]-
2	1144246	1145196	-1	TY248210530	putative phage-related DNA recombination protein [SF_5b_8401]-
2	1145213	1145494	-1	TY248210540	--
2	1145515	1145736	-1	TY248210550	--
2	1145808	1146020	-1	TY248210560	Prophage Kil protein [SD_1_197]-
2	1146091	1146765	-1	TY248210570	putative antirepressor protein Ant from prophage [EC_ED1a]-
2	1147021	1147668	-1	TY248210580	conserved hypothetical protein [SD_1_197]-
2	1148423	1149376	-1	TY248210590	Type II restriction enzyme BsuBI (Endonuclease BsuBI) (R.BsuBI) [SD_1_197]-
2	1149373	1150842	-1	TY248210600	Modification methylase BsuBI (Adenine-specific methyltransferase BsuBI) (M.BsuBI) [SD_1_197]-
2	1150937	1151650	-1	TY248210610	Repressor protein CI [SD_1_197]-
2	1151746	1151949	1	TY248210620	Regulatory protein cro [SD_1_197]-
2	1152481	1152858	1	TY248210630	conserved hypothetical protein [SD_1_197]-
2	1152852	1154372	1	TY248210640	conserved hypothetical protein [SD_1_197]-
2	1154362	1155333	1	TY248210650	putative P4-specific DNA primase [EC_O157_H7_EDL933]-
2	1155333	1155782	1	TY248210660	conserved hypothetical protein [SF_2a_301]-
2	1155790	1156353	1	TY248210670	Protein ninG from prophage [EC_O157_H7_Sakai]-
2	1156350	1156544	1	TY248210680	Protein ninH [EC_O157_H7_Sakai]-
2	1156780	1156971	1	TY248210690	Antitermination protein Q from prophage [EC_O157_H7_Sakai]-
2	1157755	1158714	1	TY248210700	Shiga-like toxin II subunit A precursor (Verotoxin 2 subunit A) (rRNA N-glycosidase) (SLT-IIA) [EC_O157_H7_Sakai]-
2	1158726	1158995	1	TY248210710	Shiga-like toxin II subunit B precursor (Verotoxin 2 subunit B) (SLT- IIB) [EC_O157_H7_Sakai]-
2	1159481	1161418	1	TY248210720	conserved hypothetical protein [EC_O157_H7_EDL933]-
2	1161775	1162020	1	TY248210730	conserved hypothetical protein [EC_O157_H7_EDL933]-
2	1162098	1162313	1	TY248210740	fragment of Lysis protein S homolog from lambdoid prophage (partial) [SD_1_197]-
2	1162318	1162851	1	TY248210750	putative membrane-associated lysozyme; Qin prophage [EC_O157_H7_Sakai]-
2	1163125	1163694	1	TY248210760	putative antirepressor protein Ant [EC_O157_H7_Sakai]-
2	1163709	1163843	1	TY248210770	--
2	1163855	1164283	1	TY248210780	putative endopeptidase (Protein gp15) [EC_S88]-
2	1164486	1165037	1	TY248210790	putative unknown function phage protein Rha [EC_ED1a]-
2	1165330	1166136	1	TY248210800	putative small subunit terminase from prophage [EC_O157_H7_Sakai]-
2	1166117	1167823	1	TY248210810	putative large subunit terminase [EC_O157_H7_Sakai]-
2	1167823	1169967	1	TY248210820	putative portal protein [EC_O157_H7_Sakai]-
2	1170125	1171132	1	TY248210830	conserved hypothetical protein [EC_O157_H7_Sakai]-
2	1171156	1172370	1	TY248210840	conserved hypothetical protein [EC_O157_H7_Sakai]-
2	1172426	1172815	1	TY248210850	conserved hypothetical protein [EC_O157_H7_Sakai]-
2	1172865	1173326	1	TY248210860	conserved hypothetical protein [EC_O157_H7_Sakai]-
2	1173310	1173873	1	TY248210870	conserved hypothetical protein [EC_O157_H7_EDL933]-
2	1173873	1174523	1	TY248210880	conserved hypothetical protein [EC_O157_H7_Sakai]-
2	1174520	1176712	1	TY248210890	conserved hypothetical protein [EC_O157_H7_Sakai]-
2	1176799	1177311	1	TY248210900	hypothetical protein [SB_4_227]-
2	1177479	1179170	1	TY248210910	conserved hypothetical protein [EC_O157_H7_Sakai]-
2	1179167	1180435	1	TY248210920	conserved hypothetical protein [EC_O157_H7_Sakai]-
2	1180450	1180728	1	TY248210930	conserved hypothetical protein [EC_O157_H7_Sakai]-
2	1180734	1181351	1	TY248210940	conserved hypothetical protein [EC_O157_H7_Sakai]-
2	1181442	1182176	1	TY248210950	conserved hypothetical protein [EC_O157_H7_Sakai]-
2	1182409	1182549	1	TY248210960	hypothetical protein [EC_UTI89]-
2	1182606	1183007	1	TY248210970	conserved hypothetical protein [EC_O157_H7_Sakai]-
2	1183101	1183757	1	TY248210980	conserved hypothetical protein [EC_O157_H7_Sakai]-
2	1183760	1184206	1	TY248210990	conserved hypothetical protein [EC_O157_H7_Sakai]-
2	1184216	1184467	1	TY248211000	conserved hypothetical protein [EC_O157_H7_Sakai]-
2	1184478	1185743	1	TY248211010	conserved hypothetical protein [EC_O157_H7_Sakai]-
2	1185813	1194194	1	TY248211020	conserved hypothetical protein [EC_O157_H7_Sakai]-
2	1194260	1194376	-1	TY248211030	--
1224233 -> 1310976
3	1224394	1225611	1	TY248211300	putative P4-family integrase ( integrase) [EC_O157_H7_Sakai]-
3	1225781	1227310	-1	TY248211310	conserved hypothetical protein; CP4-57 prophage [EC_K12_W3110]-
3	1227282	1227569	-1	TY248211320	putative prophage regulatory protein ( regulatory protein) [EC_O157_H7_Sakai]-
3	1227670	1229505	1	TY248211330	conserved hypothetical protein [EC_O157_H7_Sakai]-
3	1230841	1231404	1	TY248211340	conserved hypothetical protein [EC_CFT073]-
3	1231559	1233919	1	TY248211350	putative helicase [EC_O157_H7_EDL933]-
3	1233937	1234125	-1	TY248211360	hypothetical protein [EC_ED1a]-
3	1234192	1235658	-1	TY248211370	putative transposase ORF 1, IS66 family [EC_CFT073]-
3	1235868	1236215	-1	TY248211380	transposase [EC_UTI89_pUTI89]-
3	1236212	1236616	-1	TY248211390	transposase [EC_UTI89_pUTI89]-
3	1237312	1239402	-1	TY248211400	putative Iha adhesin ( receptor) [SB_4_227]-
3	1240855	1241073	1	TY248211410	fragment of putative homolog to shiA (SHI-2 pathogenicity island of Shigella flexneri) (part 3) [EC_55989]-
3	1242353	1242481	-1	TY248211420	transposase (fragment) [SF_5b_8401]-
3	1242842	1243036	-1	TY248211430	conserved hypothetical protein [SF_5b_8401]-
3	1243088	1243267	-1	TY248211440	conserved hypothetical protein [SF_5b_8401]-
3	1243356	1243628	1	TY248211450	conserved hypothetical protein [SF_2a_2457T]-
3	1244198	1244395	1	TY248211460	conserved hypothetical protein [EC_O157_H7_Sakai]-
3	1245125	1246249	1	TY248211470	putative glucosyltransferase [EC_O157_H7_Sakai]-
3	1246391	1247665	-1	TY248211480	putative ferric enterochelin esterase [SD_1_197]-
3	1248271	1249251	-1	TY248211490	IS5 transposase and trans-activator; Rac prophage [EC_K12_W3110]-
3	1249292	1249387	-1	TY248211500	--
3	1249404	1249838	-1	TY248211510	hypothetical protein [EC_CFT073]-
3	1249994	1250239	-1	TY248211520	MchS4 protein [EC_CFT073]-
3	1250381	1250542	-1	TY248211530	hypothetical protein [EC_CFT073]-
3	1250651	1250860	1	TY248211540	Microcin H47 immunity protein mchI [EC_CFT073]-
3	1250811	1250900	1	TY248211550	Microcin H47 precursor (MccH47) (modular protein) [EC_CFT073]-
3	1251387	1252937	1	TY248211560	MchC protein [EC_CFT073]-
3	1252963	1253415	1	TY248211570	putative acyltransferase MchD (MchD protein) [EC_CFT073]-
3	1253568	1254842	1	TY248211580	Microcin H47 secretion protein mchE [EC_CFT073]-
3	1254835	1256937	1	TY248211590	putative microcin-H47 secretion/processing ATP-binding protein mchF [EC_CFT073]-
3	1256998	1257321	-1	TY248211600	--
3	1258718	1259176	-1	TY248211610	conserved hypothetical protein [EC_O157_H7_EDL933]-
3	1259634	1260143	1	TY248211620	conserved hypothetical protein [EC_O157_H7_Sakai]-
3	1260232	1260855	1	TY248211630	conserved hypothetical protein [EC_55989]-
3	1260951	1261184	1	TY248211640	conserved hypothetical protein [EC_55989]-
3	1262159	1262734	1	TY248211650	conserved hypothetical protein [EC_55989]-
3	1262976	1265657	1	TY248211660	conserved hypothetical protein [EC_O157_H7_EDL933]-
3	1266166	1267263	1	TY248211670	immunoglobulin-binding regulator [EC_O157_H7_Sakai]-
3	1267383	1267502	1	TY248211680	transcriptional regulator IbrB [EC_O157_H7_Sakai]-
3	1267725	1268018	1	TY248211690	Insertion element IS1 protein insB [SB_4_227]-
3	1268019	1268228	1	TY248211700	Insertion element IS1 1/5/6 protein insB [SS_046]-
3	1268313	1269026	1	TY248211710	conserved hypothetical protein [SF_2a_301]-
3	1269270	1270568	-1	TY248211720	C4-dicarboxylate antiporter [EF_35469T]-
3	1270634	1271353	-1	TY248211730	putative racemase [EC_O157_H7_EDL933]-
3	1271704	1272642	1	TY248211740	putative DNA-binding transcriptional regulator [EC_UMN026]-
3	1272760	1273005	-1	TY248211750	transposase [EC_CFT073]-
3	1274630	1275277	-1	TY248211760	transposase ORF A, IS100, IS21 family [EC_536]-
3	1275386	1276885	-1	TY248211770	--
3	1276911	1278548	-1	TY248211780	--
3	1278548	1279588	-1	TY248211790	conserved hypothetical protein [SS_046]-
3	1279673	1280311	-1	TY248211800	conserved hypothetical protein [EF_35469T]-
3	1280311	1280949	-1	TY248211810	Tellurium resistance protein terD [EC_O157_H7_Sakai]-
3	1280972	1281610	-1	TY248211820	conserved hypothetical protein [EC_O157_H7_Sakai]-
3	1281607	1281768	-1	TY248211830	--
3	1282074	1282541	-1	TY248211840	conserved hypothetical protein [EC_O157_H7_Sakai]-
3	1282559	1283767	-1	TY248211850	conserved hypothetical protein [EC_O157_H7_Sakai]-
3	1283778	1284734	-1	TY248211860	conserved hypothetical protein [EC_O157_H7_Sakai]-
3	1284734	1285813	-1	TY248211870	conserved hypothetical protein [EC_O157_H7_EDL933]-
3	1285815	1286588	-1	TY248211880	conserved hypothetical protein [EC_O157_H7_EDL933]-
3	1286581	1287723	-1	TY248211890	conserved hypothetical protein [EC_O157_H7_Sakai]-
3	1287733	1288791	-1	TY248211900	conserved hypothetical protein [EC_O157_H7_Sakai]-
3	1289114	1289695	1	TY248211910	Tellurium resistance protein terZ [EC_O157_H7_Sakai]-
3	1289695	1290852	1	TY248211920	Tellurium resistance protein terA [EC_O157_H7_EDL933]-
3	1290875	1291330	1	TY248211930	putative phage inhibition, colicin resistance and tellurite resistance protein ( tellurium resistance protein TerB) [EC_O157_H7_Sakai]-
3	1291353	1292393	1	TY248211940	Tellurium resistance protein terC [EC_O157_H7_Sakai]-
3	1292442	1293020	1	TY248211950	Tellurium resistance protein terD [EC_O157_H7_Sakai]-
3	1293089	1293664	1	TY248211960	Tellurium resistance protein terE [EC_O157_H7_Sakai]-
3	1294095	1295336	1	TY248211970	putative tellurium resistance protein A ( tellurium resistance protein TerF) (Partial phage inhibition, colicin resistance and tellurite resistance protein) [EC_O157_H7_Sakai]-
3	1295494	1295919	1	TY248211980	transposase [EC_55989_pEC55989]-
3	1295916	1296005	1	TY248211990	conserved hypothetical protein, putative transposase ORF2, IS66 family [EC_55989]-
3	1296242	1296400	-1	TY248212000	--
3	1296731	1297603	1	TY248212010	conserved hypothetical protein with GTPase domain [EC_UMN026]-
3	1297933	1298511	1	TY248212020	antigen 43 (Ag43) phase-variable biofilm formation autotransporter; CP4-44 prophage [EC_K12_W3110]-
3	1298690	1299964	1	TY248212030	antigen 43 (Ag43) phase-variable biofilm formation autotransporter; CP4-44 prophage [EC_K12_W3110]-
3	1300075	1302471	1	TY248212040	conserved hypothetical protein [EC_S88]-
3	1302468	1303373	1	TY248212050	conserved hypothetical protein [EC_O157_H7_Sakai]-
3	1303370	1304440	1	TY248212060	conserved hypothetical protein; putative exported protein [EC_55989]-
3	1304574	1305257	1	TY248212070	conserved hypothetical protein; putative exported protein [EC_APEC_O1]-
3	1305273	1305683	1	TY248212080	conserved hypothetical protein [EC_APEC_O1]-
3	1305904	1306725	1	TY248212090	conserved hypothetical protein [EC_ED1a]-
3	1306725	1306970	1	TY248212100	conserved hypothetical protein [EC_UTI89]-
3	1307064	1307537	1	TY248212110	fragment of conserved hypothetical protein; putative antirestriction protein (partial) [EC_UTI89]-
3	1307553	1308029	1	TY248212120	putative DNA repair protein; CP4-44 prophage [EC_CFT073]-
3	1308092	1308313	1	TY248212130	conserved hypothetical protein; CP4-44 prophage [EC_UTI89]-
3	1308389	1308742	1	TY248212140	antitoxin YeeU of the YeeV-YeeU toxin-antitoxin system [EC_ED1a]-
3	1308833	1309207	1	TY248212150	toxin of the YeeV-YeeU toxin-antitoxin system; CP4-44 prophage [EC_UTI89]-
3	1309204	1309695	1	TY248212160	conserved hypothetical protein [EC_UMN026]-
3	1309707	1309904	1	TY248212170	conserved hypothetical protein [EC_536]-
3	1309989	1310831	1	TY248212180	conserved hypothetical protein [EC_O157_H7_Sakai]-
1517501 -> 1555204
4	1517760	1518179	-1	TY248214310	putative transcriptional regulator [SB_4_227]-
4	1518259	1518513	1	TY248214320	putative regulatory protein Cro of prophage CP-933R [EC_APEC_O1]-
4	1518510	1518935	1	TY248214330	conserved hypothetical protein from phage origin [EC_O157_H7_Sakai]-
4	1518958	1519920	1	TY248214340	putative phage replication protein O (weak confidence) [EC_ED1a]-
4	1519961	1520386	1	TY248214350	conserved hypothetical protein [EC_55989]-
4	1520561	1521226	1	TY248214360	conserved hypothetical protein from phage origin [EC_ED1a]-
4	1521407	1521619	1	TY248214370	putative cell killing protein encoded within cryptic prophage CP-933M (Prophage maintenance protein) [EC_O157_H7_Sakai]-
4	1522061	1523107	1	TY248214380	conserved hypothetical protein; Qin prophage [EC_UTI89]-
4	1523120	1523494	1	TY248214390	putative Crossover junction endodeoxyribonuclease rusA of prophage (Holliday juction resolvase) (Gp67) [EC_55989]-
4	1523491	1524312	1	TY248214400	putative antitermination protein Q of prophage [EC_UTI89]-
4	1524539	1524736	1	TY248214410	conserved hypothetical protein from phage origin [EC_UTI89]-
4	1524887	1525936	1	TY248214420	Putative DNA adenine methyltransferase from phage origin [EC_55989]-
4	1527147	1527482	-1	TY248214430	Enhancing lycopene biosynthesis protein 1 [SF_2a_301]-
4	1527743	1529596	1	TY248214440	conserved hypothetical protein [SS_046]-
4	1529747	1529962	1	TY248214450	putative phage lysis protein S [EC_S88]-
4	1529967	1530773	1	TY248214460	conserved hypothetical protein from phage origin [EC_55989]-
4	1530816	1531349	1	TY248214470	Lysozyme (Muramidase) (Endolysin) from bacteriophage origin [EC_UMN026]-
4	1531642	1531773	1	TY248214480	conserved hypothetical protein from phage origin [EC_ED1a]-
4	1531992	1532459	1	TY248214490	Endopeptidase from phage origin (EC 3.4.-.-) (Lysis protein Rz) [EC_CFT073]-
4	1532447	1532599	1	TY248214500	putative bacteriophage protein (Gene 65) [EC_UTI89]-
4	1532678	1532965	1	TY248214510	conserved hypothetical protein [SF_5b_8401]-
4	1533059	1533283	1	TY248214520	--
4	1533419	1533823	1	TY248214530	--
4	1533951	1534142	1	TY248214540	conserved hypothetical protein [EC_S88]-
4	1534224	1534772	1	TY248214550	Terminase small subunit (Gp1) [EC_UTI89]-
4	1534744	1536672	1	TY248214560	Terminase large subunit [EC_55989]-
4	1536656	1536862	1	TY248214570	Head stabilization protein (Head protein GP3) [EC_UTI89]-
4	1536859	1538451	1	TY248214580	Portal protein (Head protein GP4) [EC_ED1a]-
4	1538441	1539946	1	TY248214590	Head-tail preconnector protein GP5 [Contains: Scaffold protein GP6 (Head protein GP6)] [EC_S88]-
4	1539983	1540330	1	TY248214600	Head decoration protein (gpD) (Major capsid protein D) [EC_UTI89]-
4	1540388	1541416	1	TY248214610	Major head protein (Head protein gp7) [EC_ED1a]-
4	1541468	1541836	1	TY248214620	putative DNA packaging protein from phage origin [EC_ED1a]-
4	1541829	1542182	1	TY248214630	Tail attachment protein (Minor capsid protein FII) [EC_55989]-
4	1542197	1542772	1	TY248214640	Minor tail protein Z (GPZ) [EC_55989]-
4	1542769	1543164	1	TY248214650	Minor tail protein U [EC_UTI89]-
4	1543172	1543924	1	TY248214660	Major tail protein V [EC_UTI89]-
4	1543938	1544369	1	TY248214670	Minor tail protein G [EC_APEC_O1]-
4	1544396	1544809	1	TY248214680	Minor tail protein T [EC_UTI89]-
4	1544790	1547363	1	TY248214690	Minor tail protein precursor H [EC_UTI89]-
4	1547360	1547689	1	TY248214700	Minor tail protein M [EC_UTI89]-
4	1547689	1548387	1	TY248214710	Minor tail protein L [EC_UTI89]-
4	1548536	1549135	1	TY248214720	putative tail fiber component K of prophage [EC_UTI89]-
4	1549132	1549674	1	TY248214730	Tail assembly protein I from putative prophage [EC_UTI89]-
4	1549832	1550086	1	TY248214740	conserved hypothetical protein from phage origin [EC_UTI89]-
4	1550153	1553632	1	TY248214750	Host specificity protein J [EC_UTI89]-
4	1553700	1554299	1	TY248214760	Putative Lom-like outer membrane protein of prophage [EC_O157_H7_Sakai]-
1866257 -> 1926170
5	1866694	1867329	1	TY248217560	Phage anti-repressor protein [EC_ED1a]-
5	1867377	1867598	1	TY248217570	conserved hypothetical protein [EC_O157_H7_Sakai]-
5	1867595	1867879	1	TY248217580	conserved hypothetical protein [EC_O157_H7_Sakai]-
5	1867866	1868702	1	TY248217590	Protein ea22 [EC_CFT073]-
5	1868704	1869219	1	TY248217600	hypothetical protein [EC_O157_H7_Sakai]-
5	1869216	1869719	1	TY248217610	conserved hypothetical protein [EC_APEC_O1]-
5	1869721	1869996	-1	TY248217620	conserved hypothetical protein [EC_O157_H7_Sakai]-
5	1870120	1878471	-1	TY248217630	conserved hypothetical protein [EC_ED1a]-
5	1878540	1879805	-1	TY248217640	conserved hypothetical protein [SD_1_197]-
5	1879816	1880067	-1	TY248217650	conserved hypothetical protein [EC_O157_H7_Sakai]-
5	1880077	1880523	-1	TY248217660	conserved hypothetical protein [EC_ED1a]-
5	1880526	1881182	-1	TY248217670	conserved hypothetical protein [EC_O157_H7_Sakai]-
5	1881274	1881675	-1	TY248217680	conserved hypothetical protein [EC_ED1a]-
5	1881732	1881872	-1	TY248217690	hypothetical protein [EC_UTI89]-
5	1882107	1882844	-1	TY248217700	Outer membrane protein Lom [EC_ED1a]-
5	1882924	1883541	-1	TY248217710	conserved hypothetical protein [EC_ED1a]-
5	1883547	1883825	-1	TY248217720	conserved hypothetical protein [EC_ED1a]-
5	1883840	1885108	-1	TY248217730	conserved hypothetical protein [EC_O157_H7_Sakai]-
5	1885105	1886730	-1	TY248217740	conserved hypothetical protein [EC_O157_H7_Sakai]-
5	1887071	1887298	-1	TY248217750	--
5	1887311	1887856	-1	TY248217760	--
5	1887939	1889846	-1	TY248217770	conserved hypothetical protein [EC_ED1a]-
5	1889843	1890493	-1	TY248217780	conserved hypothetical protein [EC_ED1a]-
5	1890493	1891056	-1	TY248217790	conserved hypothetical protein [EC_ED1a]-
5	1891040	1891501	-1	TY248217800	conserved hypothetical protein [EC_ED1a]-
5	1891552	1891941	-1	TY248217810	conserved hypothetical protein [EC_O157_H7_Sakai]-
5	1891996	1893210	-1	TY248217820	conserved hypothetical protein [EC_ED1a]-
5	1893233	1894240	-1	TY248217830	conserved hypothetical protein [EC_ED1a]-
5	1894398	1896542	-1	TY248217840	putative portal protein [EC_ED1a]-
5	1896542	1898248	-1	TY248217850	putative large subunit terminase [EC_ED1a]-
5	1898229	1899044	-1	TY248217860	putative small subunit terminase from prophage [EC_O157_H7_Sakai]-
5	1899647	1900228	1	TY248217870	conserved hypothetical protein [SB_4_227]-
5	1900309	1900767	-1	TY248217880	bacteriophage lysis protein [SS_046]-
5	1900769	1900882	-1	TY248217890	--
5	1901103	1901636	-1	TY248217900	putative membrane-associated lysozyme; Qin prophage [SD_1_197]-
5	1901641	1901856	-1	TY248217910	Lysis protein S from bacteriophage origin [EC_UMN026]-
5	1901933	1902178	-1	TY248217920	conserved hypothetical protein [SD_1_197]-
5	1902525	1904435	-1	TY248217930	conserved hypothetical protein [SD_1_197]-
5	1905201	1905677	-1	TY248217940	Antitermination protein Q from prophage [EC_O157_H7_Sakai]-
5	1905628	1905822	-1	TY248217950	Protein ninH from prophage [EC_ED1a]-
5	1905822	1906184	-1	TY248217960	Crossover junction endodeoxyribonuclease rusA (Holliday junction nuclease resolvase rusA) [EC_ED1a]-
5	1906181	1906474	-1	TY248217970	conserved hypothetical protein [EC_UTI89]-
5	1906683	1907093	-1	TY248217980	putative recombination protein NinB [EC_ED1a]-
5	1907148	1907819	-1	TY248217990	putative antirepressor protein Ant from prophage [EC_ED1a]-
5	1908164	1908418	1	TY248218000	--
5	1908526	1908843	1	TY248218010	conserved hypothetical protein, putative transcriptional regulator [EC_O157_H7_Sakai]-
5	1908894	1909379	-1	TY248218020	putative bacteriophage protein [EC_APEC_O1]-
5	1909398	1909577	-1	TY248218030	Putative bacteriophage protein (fragment) [EC_APEC_O1]-
5	1909787	1909999	-1	TY248218040	putative cell killing protein encoded within cryptic prophage CP-933P (Prophage maintenance protein) ( Gef-like protein encoded by prophage CP-933N) [EC_O157_H7_Sakai]-
5	1910044	1910199	1	TY248218050	conserved hypothetical protein [EC_O157_H7_Sakai]-
5	1910188	1910292	-1	TY248218060	conserved hypothetical protein [EC_O157_H7_Sakai]-
5	1910408	1910992	-1	TY248218070	conserved hypothetical protein [EC_O157_H7_EDL933]-
5	1911049	1911444	-1	TY248218080	conserved hypothetical protein [EC_O157_H7_Sakai]-
5	1911460	1912230	-1	TY248218090	conserved hypothetical protein; ''Winged helix'' DNA-binding domain [EC_55989]-
5	1912256	1912996	-1	TY248218100	putative DNA replication protein YdaV from prophage [EC_ED1a]-
5	1913003	1914085	-1	TY248218110	conserved hypothetical protein [EC_ED1a]-
5	1914106	1914324	-1	TY248218120	hypothetical protein [EC_ED1a]-
5	1914339	1914635	-1	TY248218130	Regulatory protein CII from prophage [EC_ED1a]-
5	1914774	1914974	-1	TY248218140	Regulatory protein cro [EC_ED1a]-
5	1915075	1915788	1	TY248218150	Repressor protein CI from prophage [EC_ED1a]-
5	1915835	1916377	1	TY248218160	conserved hypothetical protein from phage origin [EC_ED1a]-
5	1916365	1917141	1	TY248218170	conserved hypothetical protein from phage origin [EC_ED1a]-
5	1917636	1918019	1	TY248218180	Antitermination protein N [EC_ED1a]-
5	1918023	1918736	1	TY248218190	hypothetical protein [EC_ED1a]-
5	1918768	1919127	1	TY248218200	hypothetical protein [EC_ED1a]-
5	1919096	1919305	-1	TY248218210	hypothetical protein [EC_ED1a]-
5	1919762	1919983	1	TY248218220	inhibitor of ftsZ, killing protein from prophage [EC_ED1a]-
5	1920067	1920453	1	TY248218230	hypothetical protein [EC_ED1a]-
5	1920561	1922633	1	TY248218240	Exodeoxyribonuclease VIII (probable partial) from phage origin [EC_ED1a]-
5	1922630	1922926	1	TY248218250	putative host-nuclease inhibitor protein Gam of bacteriophage [SD_1_197]-
5	1922932	1923717	1	TY248218260	Recombination protein bet from prophage [EC_ED1a]-
5	1923714	1924394	1	TY248218270	exonuclease from phage origin [EC_O157_H7_Sakai]-
5	1924442	1924693	1	TY248218280	conserved hypothetical protein from phage origin [EC_ED1a]-
5	1924955	1926118	1	TY248218290	putative integrase; DLP12 prophage [EC_K12_W3110]-
2058146 -> 2095936
6	2058253	2058648	-1	TY248219530	--
6	2058659	2059594	-1	TY248219540	Integrase [EC_APEC_O1]-
6	2059683	2059994	-1	TY248219550	repressor protein C (modular protein) from prophage [EC_ED1a]-
6	2060086	2060364	1	TY248219560	--
6	2060379	2060717	1	TY248219570	hypothetical protein [EC_UTI89]-
6	2060728	2061015	1	TY248219580	hypothetical protein [EC_UTI89]-
6	2061027	2061269	1	TY248219590	hypothetical protein [EC_UTI89]-
6	2061266	2061379	1	TY248219600	--
6	2061468	2061788	1	TY248219610	--
6	2061778	2061981	1	TY248219620	conserved hypothetical protein [EC_55989]-
6	2061978	2062223	1	TY248219630	conserved hypothetical protein [EC_55989]-
6	2062220	2062519	1	TY248219640	conserved hypothetical protein [EC_O157_H7_Sakai]-
6	2062842	2063072	1	TY248219650	conserved hypothetical protein [EC_O157_H7_Sakai]-
6	2063145	2063534	1	TY248219660	--
6	2063531	2066371	1	TY248219670	putative phage replication gene A protein; putative endonuclease [EC_UTI89]-
6	2066448	2067407	1	TY248219680	Plasmid segregation protein parM (Protein stbA) (ParA locus 36 kDa protein) [EC_55989]-
6	2067412	2067726	1	TY248219690	Putative stability/partitioning protein phage encoded (Putative plasmid partition protein) (modular protein) [EC_55989]-
6	2067746	2068177	1	TY248219700	hypothetical protein [EC_55989]-
6	2068179	2068442	1	TY248219710	conserved hypothetical protein [EC_55989]-
6	2068954	2070000	-1	TY248219720	putative portal vertex phage protein [EC_UTI89]-
6	2070000	2071751	-1	TY248219730	putative ATPase subunit of phage terminase [EC_UTI89]-
6	2071906	2072742	1	TY248219740	putative phage capsid scaffolding protein O [EC_UTI89]-
6	2072766	2073818	1	TY248219750	Major capsid protein precursor (GpN) [EC_55989]-
6	2073864	2074664	1	TY248219760	putative phage small terminase subunit [EC_UTI89]-
6	2074766	2075260	1	TY248219770	putative phage head completion protein [EC_UTI89]-
6	2075260	2075460	1	TY248219780	Tail protein X (GpX) [SB_4_227]-
6	2075463	2075786	1	TY248219790	conserved hypothetical protein [SB_4_227]-
6	2075783	2076175	1	TY248219800	conserved hypothetical protein [SB_4_227]-
6	2076172	2076579	1	TY248219810	hypothetical protein [EC_55989]-
6	2076718	2078598	1	TY248219820	conserved hypothetical protein [EC_55989]-
6	2078622	2079089	1	TY248219830	Phage tail completion protein R [EC_55989]-
6	2079073	2079717	1	TY248219840	putative tail completion phage protein S [EC_UTI89]-
6	2079714	2080295	1	TY248219850	phage baseplate assembly protein V [EC_UTI89]-
6	2080292	2080642	1	TY248219860	putative phage baseplate assembly protein W [EC_UTI89]-
6	2080646	2081542	1	TY248219870	Baseplate assembly protein J [SB_4_227]-
6	2081535	2082065	1	TY248219880	phage protein I [EC_UTI89]-
6	2082068	2084200	1	TY248219890	putative tail fiber protein [SS_046]-
6	2084200	2084778	1	TY248219900	tail fiber assembly protein [EC_55989]-
6	2084822	2085394	-1	TY248219910	putative serine acetlyltransferase from phage [EC_O157_H7_EDL933]-
6	2085551	2086039	-1	TY248219920	putative tail fiber protein [EC_55989]-
6	2086052	2088859	-1	TY248219930	Putative tail protein (modular protein) [EC_55989]-
6	2089010	2089375	-1	TY248219940	conserved hypothetical protein [EC_O157_H7_Sakai]-
6	2089430	2089942	-1	TY248219950	putative phage tail tube component [EC_UTI89]-
6	2089942	2091126	-1	TY248219960	Major tail sheath protein FI [EC_55989]-
6	2091284	2092393	1	TY248219970	Gene late control D protein [EC_55989]-
6	2092485	2093654	-1	TY248219980	--
6	2093912	2094892	1	TY248219990	IS5 transposase and trans-activator; Rac prophage [EC_K12_W3110]-
6	2095086	2095346	1	TY248220000	putative phage late control ogr regulatory protein [EC_UTI89]-
6	2095537	2095677	1	TY248220010	hypothetical protein [EC_UTI89]-
2255117 -> 2303578
7	2255380	2255628	1	TY248221630	DNA damage-inducible protein in prophage (dinI-like) [SS_046]-
7	2256167	2256775	-1	TY248221640	conserved hypothetical protein [EC_55989]-
7	2256784	2258322	-1	TY248221650	Putative tail fiber protein (modular protein) [EC_55989]-
7	2258474	2259073	-1	TY248221660	Putative Lom-like outer membrane protein of prophage [EC_O157_H7_Sakai]-
7	2259141	2262536	-1	TY248221670	Host specificity protein J [EC_55989]-
7	2262597	2263169	-1	TY248221680	Tail assembly protein I [EC_UMN026]-
7	2263166	2263765	-1	TY248221690	putative tail fiber component K of prophage [EC_UTI89]-
7	2263914	2264612	-1	TY248221700	Minor tail protein L [EC_UTI89]-
7	2264612	2264941	-1	TY248221710	Minor tail protein M [EC_IAI1]-
7	2264938	2267550	-1	TY248221720	Minor tail protein H [Contains: Minor tail protein H*] [EC_O157_H7_Sakai]-
7	2267531	2267944	-1	TY248221730	Minor tail protein T [EC_O157_H7_Sakai]-
7	2267971	2268393	-1	TY248221740	Minor tail protein G [EC_O157_H7_Sakai]-
7	2268407	2269159	-1	TY248221750	Major tail protein V [EC_55989]-
7	2269167	2269562	-1	TY248221760	Minor tail protein U [EC_UTI89]-
7	2269559	2270134	-1	TY248221770	Minor tail protein Z (GpZ) [EC_ED1a]-
7	2270149	2270502	-1	TY248221780	Tail attachment protein (Minor capsid protein FII) [EC_55989]-
7	2270495	2270878	-1	TY248221790	conserved hypothetical protein from phage origin [EC_ED1a]-
7	2270930	2271958	-1	TY248221800	Major head protein (Head protein gp7) [EC_55989]-
7	2272016	2272363	-1	TY248221810	Head decoration protein (gpD) (Major capsid protein D) [EC_UTI89]-
7	2272400	2273905	-1	TY248221820	Head-tail preconnector protein GP5 [Contains: Scaffold protein GP6 (Head protein GP6)]; peptidase [EC_55989]-
7	2273895	2275487	-1	TY248221830	Portal protein (Head protein GP4) [EC_ED1a]-
7	2275484	2275690	-1	TY248221840	Head stabilization protein (Head protein GP3) [EC_UTI89]-
7	2275674	2277602	-1	TY248221850	Terminase large subunit (Gp2) [EC_S88]-
7	2277574	2278122	-1	TY248221860	Terminase small subunit (Gp1) [EC_UTI89]-
7	2278835	2278975	-1	TY248221870	conserved hypothetical protein from phage origin [EC_S88]-
7	2279326	2279784	-1	TY248221880	Endopeptidase (Lysis protein) from bacteriophage origin [EC_UMN026]-
7	2279796	2279927	-1	TY248221890	conserved hypothetical protein from phage origin [SB_4_227]-
7	2279942	2280088	-1	TY248221900	conserved hypothetical protein from bacteriophage origin [EC_UMN026]-
7	2280281	2280814	-1	TY248221910	lysozyme from phage origin [EC_55989]-
7	2280943	2281257	1	TY248221920	conserved hypothetical protein [EC_55989]-
7	2281267	2282073	-1	TY248221930	conserved hypothetical protein from phage origin [EC_55989]-
7	2282078	2282293	-1	TY248221940	putative phage lysis protein S [EC_S88]-
7	2282444	2284297	-1	TY248221950	conserved hypothetical protein [EC_O157_H7_EDL933]-
7	2284679	2284858	1	TY248221960	conserved hypothetical protein [EC_O157_H7_EDL933]-
7	2285089	2286138	-1	TY248221970	putative DNA adenine methyltransferase ( DNA methylase) from phage origin [EC_UTI89]-
7	2286290	2286493	-1	TY248221980	hypothetical protein [EC_UTI89]-
7	2286758	2287684	1	TY248221990	--
7	2287671	2288219	1	TY248222000	--
7	2288232	2288573	-1	TY248222010	antitermination protein from phage origin [EC_UMN026]-
7	2288591	2289580	-1	TY248222020	conserved hypothetical protein [EC_IAI39]-
7	2289588	2290403	-1	TY248222030	conserved hypothetical protein from phage origin [EC_S88]-
7	2290566	2290961	-1	TY248222040	putative Crossover junction endodeoxyribonuclease [EC_S88]-
7	2290958	2291284	-1	TY248222050	putative LexA repressor [EC_S88]-
7	2291281	2291934	-1	TY248222060	putative phage AdoMet-dependent methyltransferase [EC_S88]-
7	2291934	2292422	-1	TY248222070	conserved hypothetical protein [EC_S88]-
7	2292425	2293243	-1	TY248222080	putative replication protein from phage [EC_S88]-
7	2293240	2293464	-1	TY248222090	conserved hypothetical protein [EC_S88]-
7	2293461	2294654	-1	TY248222100	putative antirepressor from phage ; similar to Sb41 from typhimurium phage ST64B [EC_ED1a]-
7	2294651	2295208	-1	TY248222110	putative nucleic acid-binding protein [EC_S88]-
7	2295201	2295461	-1	TY248222120	putative transcriptional regulator; lambda repressor-like DNA-binding domains [EC_UTI89]-
7	2295604	2296251	1	TY248222130	transcriptional regulator; repressor protein; [EC_ED1a]-
7	2296954	2297316	1	TY248222140	conserved hypothetical protein; CPS-53 (KpLE1) prophage [EC_K12_W3110]-
7	2297382	2298206	1	TY248222150	conserved hypothetical protein; CPS-53 (KpLE1) prophage [EC_K12_W3110]-
7	2298334	2298870	1	TY248222160	conserved hypothetical protein; CPS-53 (KpLE1) prophage [EC_APEC_O1]-
7	2298861	2299223	1	TY248222170	conserved hypothetical protein [EC_S88]-
7	2299220	2299423	1	TY248222180	conserved hypothetical protein [EC_UMN026]-
7	2299416	2299655	1	TY248222190	--
7	2299652	2300200	1	TY248222200	conserved hypothetical protein; putative EA22-like protein [EC_ED1a]-
7	2300202	2300717	1	TY248222210	hypothetical protein [EC_O157_H7_Sakai]-
7	2300714	2301472	1	TY248222220	conserved hypothetical protein from bacteriophage origin [EC_UMN026]-
7	2301557	2301799	1	TY248222230	conserved hypothetical protein [SF_2a_2457T]-
7	2301803	2301949	1	TY248222240	conserved hypothetical protein [EC_ED1a]-
7	2301958	2302194	1	TY248222250	putative excisionase [EC_ED1a]-
7	2302250	2303560	1	TY248222260	integrase [EC_ED1a]-
2593127 -> 2608231
8	2595954	2599586	1	TY248224960	conserved hypothetical protein [EC_K12_W3110]-
8	2599647	2599964	1	TY248224970	conserved hypothetical protein [EC_K12_W3110]-
8	2600074	2600163	-1	TY248224980	--
8	2601204	2602292	1	TY248224990	putative ABC superfamily protein [EC_IAI1]-
8	2602303	2604582	1	TY248225000	conserved hypothetical protein [EC_IAI1]-
8	2604575	2605711	1	TY248225010	conserved hypothetical protein [EC_IAI1]-
8	2605708	2607708	1	TY248225020	conserved hypothetical protein [EC_IAI1]-
2853258 -> 2860868
9	2853314	2854192	-1	TY248227190	putative antirepressor protein encoded by prophage CP-933N ( antirepressor protein) [EC_O157_H7_Sakai]-
9	2854425	2854565	-1	TY248227200	hypothetical protein [EC_UTI89]-
9	2854671	2854922	1	TY248227210	Mnt [EC_UTI89]-
9	2854919	2855233	1	TY248227220	--
9	2855259	2855744	1	TY248227230	--
9	2855759	2857603	-1	TY248227240	DNA transfer protein from phage [EF_35469T]-
9	2857603	2859069	-1	TY248227250	putative prophage DNA injection protein [SF_2a_301]-
9	2859079	2859771	-1	TY248227260	DNA transfer protein [SF_5b_8401]-
9	2859774	2860229	-1	TY248227270	conserved hypothetical protein [EC_55989]-
3526019 -> 3543924
10	3526747	3528270	1	TY248233520	putative reverse transcriptase-like protein from putative prophage or plasmid [EC_55989]-
10	3528447	3528833	1	TY248233530	fragment of transposase ORF B, IS629 (part 2) [SS_046]-
10	3528998	3533116	1	TY248233540	Serine protease pic precursor (ShMu) [EC_55989]-
10	3533267	3533485	-1	TY248233550	putative IS encoded protein [EC_O157_H7_EDL933]-
10	3533548	3533979	-1	TY248233560	putative transposase ORF 1, IS66 family [EC_O157_H7_EDL933]-
10	3533954	3534595	-1	TY248233570	ferric citrate outer membrane transporter; KpLE2 phage-like element [EC_IAI39]-
10	3534701	3536314	1	TY248233580	conserved hypothetical protein, putative transposase ORF1, IS66 family [EC_S88]-
10	3537049	3538182	-1	TY248233590	transposase, IS110 family [EC_55989]-
10	3539497	3540651	-1	TY248233600	--
10	3541130	3541696	-1	TY248233610	--
10	3542371	3542487	-1	TY248233620	--
10	3542645	3542764	-1	TY248233630	--
10	3542748	3542897	-1	TY248233640	--
10	3543454	3543840	-1	TY248233650	fragment of transposase ORF B, IS629 (part 2) [SS_046]-
4360090 -> 4408022
11	4360390	4361574	1	TY248241360	Putative prophage integrase [EC_CFT073]-
11	4361693	4362070	-1	TY248241370	Insertion element iso-IS1d protein insB [SF_2a_301]-
11	4362115	4362390	-1	TY248241380	IS1 repressor protein InsA [EC_UMN026_p1ECUMN]-
11	4362580	4365546	-1	TY248241390	transposase TnpA, Tn21 [EC_UMN026]-
11	4365549	4366109	-1	TY248241400	Resolvase transposon Tn21 [EC_UMN026]-
11	4366235	4366435	-1	TY248241410	Protein TnpM, transposon Tn21 [EC_UMN026]-
11	4366788	4367801	-1	TY248241420	Integrase/recombinase (E2 protein) [EC_UMN026]-
11	4367884	4368432	1	TY248241430	Dihydrofolate reductase type 7 [EC_UMN026]-
11	4368662	4369009	1	TY248241440	putative ethidium bromide resistance protein [EC_UMN026]-
11	4369003	4369782	1	TY248241450	Dihydropteroate synthase type-1 [EC_UMN026]-
11	4369816	4370520	-1	TY248241460	Transposase, IS26 [EC_UMN026]-
11	4371118	4371429	-1	TY248241470	Beta-lactamase TEM precursor (Penicillinase) [EF_35469T_pEFER]-
11	4372297	4373001	1	TY248241480	Transposase, IS26 [EC_UMN026]-
11	4373063	4373770	1	TY248241490	Regulatory protein repA [SF_2a_2457T]-
11	4373757	4374608	1	TY248241500	putative replication protein C [SF_2a_2457T]-
11	4374916	4375731	1	TY248241510	Dihydropteroate synthase type-2 (Dihydropteroate synthase type II) (DHPS) (Dihydropteroate pyrophosphorylase type II) [SF_2a_2457T]-
11	4375792	4376595	1	TY248241520	Streptomycin 3''-kinase (Streptomycin 3''- phosphotransferase) (Streptomycin 6-phosphotransferase) (Streptomycin 6-kinase) [EF_35469T_pEFER]-
11	4376595	4377431	1	TY248241530	Streptomycin 3''-kinase [EF_35469T_pEFER]-
11	4377492	4378196	-1	TY248241540	Transposase, IS26 [EC_UMN026]-
11	4378243	4379511	-1	TY248241550	--
11	4379586	4380293	-1	TY248241560	Hypothetical protein; putative GGDEF diguanylate cyclase (GGDEF) domain, putative exported membrane protein [EF_35469T]-
11	4380290	4380526	-1	TY248241570	--
11	4380523	4380885	-1	TY248241580	--
11	4380903	4382597	-1	TY248241590	putative pyridine nucleotide-disulfide oxidoreductase [EC_K12_W3110]-
11	4382649	4383071	-1	TY248241600	--
11	4383107	4383382	-1	TY248241610	--
11	4383396	4383746	-1	TY248241620	--
11	4383818	4384252	1	TY248241630	DNA-binding transcriptional activator in response to Zn(II) [SS_046]-
11	4384457	4384597	-1	TY248241640	--
11	4384620	4385732	-1	TY248241650	putative transposase [EC_K12_W3110]-
11	4386604	4386846	1	TY248241660	--
11	4386878	4387555	-1	TY248241670	Tetracycline repressor protein class B from transposon Tn10 [EF_35469T_pEFER]-
11	4387634	4388833	1	TY248241680	Tetracycline resistance protein, class B (TETA(B)) (Metal- tetracycline/H(+) antiporter) [EF_35469T_pEFER]-
11	4388865	4389563	-1	TY248241690	--
11	4389710	4390417	-1	TY248241700	--
11	4390964	4391173	-1	TY248241710	Conserved hypothetical protein [EC_536]-
11	4391170	4391553	-1	TY248241720	Conserved hypothetical protein [EC_55989]-
11	4391719	4392288	-1	TY248241730	conserved hypothetical protein [EC_55989]-
11	4392492	4392689	1	TY248241740	hypothetical protein [EC_S88]-
11	4393951	4394157	1	TY248241750	conserved hypothetical protein, putative Prophage CP4-57 regulatory protein [EC_ED1a]-
11	4394252	4394854	1	TY248241760	conserved hypothetical protein [EC_55989]-
11	4395587	4395799	1	TY248241770	transposase [SS_046_pSSO_P]-
11	4397442	4398314	1	TY248241780	--
11	4398413	4399285	1	TY248241790	conserved hypothetical protein with GTPase domain [EC_UMN026]-
11	4399658	4402504	1	TY248241800	antigen 43 precursor (AG43) (Fluffing protein) [EC_S88]-
11	4402575	4402733	1	TY248241810	Conserved hypothetical protein [SD_1_197]-
11	4402888	4403706	1	TY248241820	conserved hypothetical protein [EC_S88]-
11	4403706	4403879	1	TY248241830	conserved hypothetical protein; putative antirestriction protein [EC_55989]-
11	4404045	4404518	1	TY248241840	fragment of conserved hypothetical protein; putative antirestriction protein (partial) [SD_1_197]-
11	4404534	4405010	1	TY248241850	putative DNA repair protein; CP4-44 prophage [EC_APEC_O1]-
11	4405073	4405294	1	TY248241860	conserved hypothetical protein; CP4-44 prophage [EC_CFT073]-
11	4405294	4405407	1	TY248241870	conserved hypothetical protein [EC_S88]-
11	4405457	4405834	1	TY248241880	antitoxin of the YeeV-YeeU toxin-antitoxin system; CP4-44 prophage [EC_APEC_O1]-
11	4405881	4406258	1	TY248241890	toxin of the YeeV-YeeU toxin-antitoxin system; CP4-44 prophage [EC_APEC_O1]-
11	4406255	4406743	1	TY248241900	conserved hypothetical protein gene=yeeW.2 [SF_2a_301]-
11	4406763	4406960	1	TY248241910	fragment of conserved hypothetical protein (partial) gene=yeeW.3 [SF_2a_301]-
11	4407045	4407890	1	TY248241920	conserved hypothetical protein [EC_ED1a]-
